# Supplementary material for: Exploration of Novel Urolithin C Derivatives as Non-Competitive Inhibitors of Liver Pyruvate Kinase
Source: Pharmaceuticals (Basel). 2023 Apr 28;16(5):668. doi: 10.3390/ph16050668 (PMC10224133; doi:10.3390/ph16050668)
Supplement: Supplementary file 1 [file pharmaceuticals-16-00668-s001.zip]

Archive with 1 entries (1 files):
- pharmaceuticals-2352161-supplementary.pdf
